# Supplementary material for: NN-Poly: Approximating common neural networks with Taylor polynomials to imbue dynamical system constraints
Source: Front Robot AI. 2022 Nov 8;9:968305. doi: 10.3389/frobt.2022.968305 (PMC9680843; doi:10.3389/frobt.2022.968305)
Supplement: Supplementary file 1 [file DataSheet1.zip]

Archive with 2 entries (2 files):
- appendix.tex
- test.bib
