# Supplementary material for: NN-Poly: Approximating common neural networks with Taylor polynomials to imbue dynamical system constraints
Source: Front Robot AI. 2022 Nov 8;9:968305. doi: 10.3389/frobt.2022.968305 (PMC9680843; doi:10.3389/frobt.2022.968305)
Supplement: Supplementary file 1 [file DataSheet1.zip › appendix.tex]

\section{Appendix}
\subsection{Tensors to Matrices} \label{app:ten2mat}
Table \ref{tab:RR_table} shows the progression of derivative order, the number of tensor terms, the unique combinations, and the reduction ratio. Table \ref{tab:dimension_table} shows the ascending order of derivative with associated tensor representation, the dimension of tensor, the state representation, and the dimension of state. Table \ref{tab:mapping} shows the tensor to vector unfolding of multinomial state for ascending order terms, multinomial coefficient vector values and indices for ascending order terms, and tensor to matrix unfolding of derivative term for ascending order terms.

% \begin{table} 
%     % \includegraphics[width=5 in]{table9_1.PNG}
% \begin{center}
% \begin{tabular}{ | c | c | c | c | c | c |} 
% \hline
% Order & \shortstack{\# full \\tensor terms} & \shortstack{\# unique \\terms} & \shortstack{\# reductions \\in state} & \shortstack{Reduction \\ratio} & \shortstack{Maximum \\reduction ratio} \\ \hline
% 1 & $m$ & $m$ & 0 & 0 & 0\\ \hline
% 2 & $m^2$ & $\tfrac{m(m+1)}{2}$ & $\tfrac{m^2-m}{2}$ & $\tfrac{1}{2}-\tfrac{1}{2m}$ & $\tfrac{1}{2}$ \\ \hline
% 3 & $m^3$ & $\tfrac{m(m+1)(m+2)}{3!}$ & $\tfrac{5m^3-3m^2-2m}{6}$ & $\tfrac{5}{6}-\tfrac{1}{2m}-\tfrac{1}{3m^2}$ & $\tfrac{5}{6}$\\ \hline
% 4 & $m^4$ & $\tfrac{m(m+1)(m+2)(m+3)}{4!}$ & $\tfrac{23m^4-6m^3-11m^2-6m}{24}$ & $\tfrac{23}{24}-\tfrac{1}{4m}-\tfrac{11}{24m^2}-\tfrac{1}{4m^3}$ & $\tfrac{23}{24}$ \\ \hline
% \vdots & \vdots &\vdots &\vdots &\vdots &\vdots  \\ \hline
% d & $m^d$ & $\prod_{i=1}^{d} \tfrac{m+i-1}{i}$ & & & $\tfrac{d!-1}{d!}$  \\ \hline
% \end{tabular}
% \end{center}
% \caption{progression of derivative order, number of tensor terms, unique combinations, and reduction ratio \label{tab:RR_table}}
% \end{table}

% \begin{table} 
%     % \includegraphics[width=3 in]{table10.PNG}
% \begin{center}
% \begin{tabular}{ | c | c | c | c | c | c | c | c | c |} 
% \hline
% Order & \shortstack{Derivative \\tensor} & \shortstack{Dim. of\\tensor} & State & \shortstack{Dim. of \\state} & \shortstack{Derivative \\matrix} & \shortstack{Dim. of \\matrix} & \shortstack{Multinomial state and \\coefficient vector} & \shortstack{Dim. of multinomial \\state and \\coefficient vector} \\ \hline
% 0 & $\bm{f(x_0)}$ & $\mathbb{R}^{n\times1}$ & & & & & & \\ \hline
% 1 & $J^1_f(\bm{x_0})$ & $\mathbb{R}^{n\times m}$ & $\bm{x}$ & $\mathbb{R}^{m\times1}$ & & & & \\ \hline
% 2 & $J^2_f(\bm{x_0})$ & $\mathbb{R}^{n\times m\times m}$ & $\bm{x}^{\otimes 2}$ & $\mathbb{R}^{m\times m \times1}$ & $\tilde{J}^2_f(\bm{x_0})$ & $\mathbb{R}^{n\times \tfrac{m(m+1)}{2}}$ & $\tilde{\bm{x}}^{\otimes 2},\bm{a}^2$ & $\mathbb{R}^{\tfrac{m(m+1)}{2}\times 1}$\\ \hline
% \vdots & \vdots & \vdots & \vdots & \vdots & \vdots & \vdots & \vdots & \vdots \\ \hline
% d & $J^d_f(\bm{x_0})$ & $\mathbb{R}^{n\times m\times...\times m}$ & $\bm{x}^{\otimes d}$ & $\mathbb{R}^{m\times m \times1}$ & $\tilde{J}^2_f(\bm{x_0})$ & $\mathbb{R}^{n\times n_d}$ & $\tilde{\bm{x}}^{\otimes d},\bm{a}^d$ & $\mathbb{R}^{n_d\times 1}$\\ \hline
% \end{tabular}
% \end{center}
% \caption{ascending order of derivative with associated tensor representation, dimension of tensor, state representation, and dimension of state \label{tab:dimension_table}}
% \end{table}

% \begin{table} 
% \begin{center}
% \begin{tabular}{ | c | c | c | c |} 
% \hline
% \shortstack{Multinomial state\\vector term} & \shortstack{Equivalent state \\tensor term} & \shortstack{State \\composition} & Index mapping \\ \hline
% $\tilde{\bm{x}}^{\otimes 2}(j)$ & $\bm{x}^{\otimes 2}(i_1,i_2)$ & $x_{i_1}x_{i_2}$ & \shortstack{$j = i_1 +\tfrac{i_2(i_2-1)}{2}$ \\ for $i_2=1:m$, for $i_1=1:i_2$} \\ \hline
% $\tilde{\bm{x}}^{\otimes 3}(j)$ & $\bm{x}^{\otimes 3}(i_1,i_2,i_3)$ & $x_{i_1}x_{i_2}x_{i_3}$ & \shortstack{$j = i_1 +\tfrac{i_2(i_2-1)}{2} + \tfrac{(i_3+1)i_3(i_3-1)}{3!}$ \\ for $i_3=1:m$, for $i_2=1:i_3$, for $i_1=1:i_2$} \\ \hline
% $\tilde{\bm{x}}^{\otimes 4}(j)$ & $\bm{x}^{\otimes 4}(i_1,i_2,i_3,i_4)$ & $x_{i_1}x_{i_2}x_{i_3}x_{i_4}$ & \shortstack{$j = i_1 +\tfrac{i_2(i_2-1)}{2} + \tfrac{(i_3+1)i_3(i_3-1)}{3!} + \tfrac{(i_4+2)(i_4+1)i_4(i_4-1)}{4!}$ \\ for $i_4=1:m$, for $i_3=1:i_4$,for $i_2=1:i_3$, for $i_1=1:i_2$} \\ \hline
% \vdots & \vdots &\vdots &\vdots \\ \hline
% $\tilde{\bm{x}}^{\otimes d}(j)$ & $\bm{x}^{\otimes d}(i_1,i_2,\cdots,i_d)$ & $x_{i_1}x_{i_2}\cdots x_{i_d}$ & \shortstack{$j = i_1 +\tfrac{i_2(i_2-1)}{2} + \cdots + \prod_{k=1}^{d} \frac{i_d+k-2}{k}$ \\ for $i_d=1:m$, for $i_{d-1}=1:i_d$, $\cdots$, for $i_1=1:i_2$} \\ \hline
% \end{tabular}
% \end{center}
% \caption{tensor to vector unfolding of multinomial state for ascending order terms \label{tab:tensor2vec_mapping}}
% \end{table}

% \begin{table} 
% \begin{center}
% \begin{tabular}{ | c | c | c |} 
% \hline
% \shortstack{Multinomial coefficient \\ vector term} & \shortstack{Corresponding \\ state composition} & Multinomial coefficient value \\ \hline
% $\bm{a}^2(j)$ & $x_{i_1}x_{i_2}$ & \shortstack{$= \tfrac{1}{2!} \binom{2}{1,1} =2$ if $ i_1 \neq i_2$ \\ $= \tfrac{1}{2!} \binom{2}{0,2} =2$ if $ i_1 = i_2$} \\ \hline
% \vdots & \vdots &\vdots \\ \hline
% $\bm{a}^d(j)$ & $x_{i_1}x_{i_2}\cdots x_{i_d}$ & \shortstack{$= \tfrac{1}{d!} \binom{d}{n_1,n_2,,\cdots,n_m}$ \\for $n_1=\mathcal{O}(x_1)\in x_{i_1}x_{i_2}\cdots x_{i_d},\cdots, n_m=\mathcal{O}(x_m)\in x_{i_1}x_{i_2}\cdots x_{i_d}$} \\ \hline
% \end{tabular}
% \end{center}
% \caption{multinomial coefficient vector values and indices for ascending order terms \label{tab:coeff_mapping}}
% \end{table}

% \begin{table}
% \begin{center}
% \begin{tabular}{ | c | c | c | c |} 
% \hline
% \shortstack{Derivative \\ matrix term} & \shortstack{Equivalent derivative \\tensor term} & \shortstack{Corresponding \\state composition} & Index mapping \\ \hline
% $\tilde{J}^2_f(:,j)$ & $J^2_f(:,i_1,i_2)$ & $x_{i_1}x_{i_2}$ & \shortstack{$j = i_1 +\tfrac{i_2(i_2-1)}{2}$ \\ for $i_2=1:m$, for $i_1=1:i_2$} \\ \hline
% \vdots & \vdots &\vdots &\vdots \\ \hline
% $\tilde{J}^d_f(:,j)$ & $J^2_f(:,i_1,i_2,\cdots,i_d)$ & $x_{i_1}x_{i_2}\cdots x_{i_d}$ & \shortstack{$j = i_1 +\tfrac{i_2(i_2-1)}{2} + \cdots + \prod_{k=1}^{d} \frac{i_d+k-2}{k}$ \\ for $i_d=1:m$, for $i_{d-1}=1:i_d$, $\cdots$, for $i_1=1:i_2$} \\ \hline
% \end{tabular}
% \end{center}
% \caption{tensor to matrix unfolding of derivative term for ascending order terms \label{tab:tensor2mat_mapping}}
% \end{table}
%
\subsection{Coefficient Tensor Derivations} \label{app:coeff_ten}

\subsubsection{Perceptron Layer with Binary Activation} \label{ssec:per_binary}
%
The simplest activation function is binary, defined by a piece-wise constant function, given in Table \ref{tab:layer_activation}. The binary activation function is typically the last layer in a network, answering questions like yes/no in a classification application. For a fully-connected perceptron layer with binary activation function, the derivatives of this function truncate immediately. The only term in the Taylor approximation is the $0^{th}$ term, $a_{i}^0$ in (\ref{eq:per_binary_gen}). Note that the Taylor series is equivalent to the original function expressions, which shall be the case for any function that is originally in polynomial form. This form is the most general binary expression, although a common simpler expression relates the only the $i^{th}$ input to the $i^{th}$ output, given in (\ref{eq:per_binary_idty}). In this special case, the weight matrix is a square identity matrix and the biases are all zeros. 

\begin{equation} \label{eq:per_binary_gen}
\begin{align}
    y_j &= f_j(x_i = 0) \\
    &= a^0_j = \begin{cases} 1, & \text{if } \sum_{i=1}^{m} w_{ji} x_i + b_j \geq 0  \\ 0, & \text{otherwise} \end{cases}
\end{align}
\end{equation}
\begin{equation} \label{eq:per_binary_idty}
\begin{align}
    y_i &= f(x_i = 0) \\
    &= a^0_i = \begin{cases} 1, & \text{if } x_i \geq 0  \\ 0, & \text{otherwise} \end{cases}
\end{align}
\end{equation}
%
\subsubsection{Perceptron Layer with Linear Activation} \label{ssec:per_linear}
%
The linear activation function is a continuously differentiable function, typically used in regression applications, given in Table \ref{tab:layer_activation}. The Taylor approximation series truncates after the $1^{st}$ order term, given in (\ref{eq:per_linear_taylor}). The $0^{th}$ and $1^{st}$ order terms are given in (\ref{eq:per_linear_a0}) and (\ref{eq:per_linear_A1}). Much like the binary expression, the Taylor approximation yields an exact representation to the original function expression.
%
\begin{equation} \label{eq:per_linear_taylor}
    y_j = a^0_j + \sum_{i=1}^{m} A^1_{ji} x_i
\end{equation}
\begin{equation} \label{eq:per_linear_a0}
    a^0_j = f_j(x_i=0) = b_j
\end{equation}
\begin{equation} \label{eq:per_linear_A1}
\begin{align}
    A^1_{ji} = \tfrac{\partial f_j}{\partial x_i} \Bigr \rvert_{x_i = 0}  = w_{ji}
\end{align}
\end{equation}
%
\subsubsection{Perceptron Layer with ReLU Activation} \label{ssec:per_ReLU}
%
The rectified linear unit activation function is a piece-wise linear function combining the binary and linear activation functions, given in Table \ref{tab:layer_activation}. The ReLU activation function is one of the most popular activation functions, used in a variety of different network architectures. The Taylor approximation series truncates after the $1^{st}$ order term, identical to the linear case, given in (\ref{eq:per_linear_taylor}). The $0^{th}$ and $1^{st}$ order terms are given in (\ref{eq:per_ReLU_a0}) and (\ref{eq:per_ReLU_A1}). Much like the binary and linear expressions, the Taylor approximation yields an exact representation to the original function expression.
%
\begin{equation} \label{eq:per_ReLU_a0}
    a^0_j = \begin{cases} b_j, & \text{if } \sum_{i=1}^{m} w_{ji} x_i + b_j \geq 0  \\ 0, & \text{otherwise} \end{cases}
\end{equation}
\begin{equation} \label{eq:per_ReLU_A1}
    A^1_{ji} = \begin{cases} w_{ji}, & \text{if } \sum_{i=1}^{m} w_{ji} x_i + b_j \geq 0  \\ 0, & \text{otherwise} \end{cases}
\end{equation}
%
\subsubsection{Perceptron Layer with Sigmoid Activation} \label{ssec:per_sigmoid}
%
The sigmoid activation function, a special case of a logistic function, is a continuously differentiable nonlinear activation function, given in Table \ref{tab:layer_activation}. The sigmoid activation function is one of the most popular activation functions, used in a variety of different network architectures. An arbitrarily exact Taylor series expansion never truncates as the derivatives are infinitely differentiable. Realistically, a Taylor approximation series is artificially truncated at a user-defined order $d$. For ease of defining the polynomial coefficient terms, the sigmoid function is not explicitly expressed in length, but compactly represented by the symbol $\sigma(\cdot)$. The $0^{th}$ to $2^{nd}$ order terms are given in (\ref{eq:per_sig_a0}) to (\ref{eq:per_sig_A2}) to give a sense of the iterative pattern. The higher order polynomial coefficient tensors are iteratively derived with immediately previous polynomial coefficient tensor, given in (\ref{eq:per_sig_Ad}). These equations fully define the polynomial coefficient tensors for any arbitrary order term to populate the entire Taylor approximation series.
%
\begin{equation} \label{eq:per_sig_a0}
    a^0_j = f_j(x_i=0) = \sigma(b_j)
\end{equation}
\begin{equation} \label{eq:per_sig_A1}
\begin{align}
    A^1_{ji} &= \tfrac{\partial f_j}{\partial x_i}\Bigr\rvert_{x_i = 0} \\
    &= w_{ji} \sigma(b_j) ( 1 - \sigma(b_j) )
    \end{align}
\end{equation}
\begin{equation} \label{eq:per_sig_A2}
\begin{align}
    A^2_{ji_1i_2} &= \tfrac{\partial}{\partial x_{i_2}}[\tfrac{\partial f_j}{\partial x_{i_1}}]\Bigr\rvert_{x_{i_1},x_{i_2} = 0} \\
    &= w_{ji_1} w_{ji_2} (1-2\sigma(b_j)) \sigma(b_j) ( 1 - \sigma(b_j) )
\end{align}
\end{equation}
%
\subsubsection{Perceptron Layer with Tanh Activation} \label{ssec:per_tanh}
%
The hyberbolic tangent function is a scaled and shifted sigmoid function, such that the output ranges from $[-1, 1]$. Like the sigmoid function, the tanh function is nonlinear, continuously differentiable, and infinitely differentiable. The exact and approximate Taylor series are equivalently represented by the sigmoid defined Taylor series in (\ref{eq:per_taylor_termd}). For this subsection, the tanh function is compactly represented by the symbol $\sigma(\cdot)$. The $0^{th}$ to $2^{nd}$ and $d^{th}$ order terms are given in (\ref{eq:per_tanh_a0}) to (\ref{eq:per_tanh_Ad}) to give a sense of the iterative pattern. These equations fully define the polynomial coefficient tensors for any arbitrary order term to populate the entire Taylor approximation series.
%
\begin{equation} \label{eq:per_tanh_a0}
    a^0_j = f_j(x_i=0) = \sigma(b_j)
\end{equation}
\begin{equation} \label{eq:per_tanh_A1}
\begin{align}
    A^1_{ji} &= \tfrac{\partial f_j}{\partial x_i}\Bigr\rvert_{x_i = 0} \\
    &= w_{ji} ( 1 - \sigma^2(b_j) )
\end{align}
\end{equation}
\begin{equation} \label{eq:per_tanh_A2}
\begin{align}
    A^2_{ji_1i_2} &= \tfrac{\partial}{\partial x_{i_2}}[\tfrac{\partial f_j}{\partial x_{i_1}}]\Bigr\rvert_{x_{i_1},x_{i_2} = 0} \\
    & = w_{ji_1} w_{ji_2} (-2\sigma(b_j)) ( 1 - \sigma^2(b_j) )
\end{align}
\end{equation}
%
\subsubsection{Perceptron Layer with Softmax Activation} \label{ssec:per_softmax}
%
The softmax activation function is an expression in the exponential family, given in Table \ref{tab:layer_activation}. Like the binary function, the softmax activation function is typically the last layer in a network, revealing confidence of classification. Unlike the binary activation function, the softmax function is infinitely differentiable, which leads to an exact and approximate Taylor series given in (\ref{eq:per_taylor_termd}). The $0^{th}$, $1^{st}$, and $d^{th}$ order terms are given in (\ref{eq:per_softmax_a0}) to (\ref{eq:per_softmax_Ad}) to give a sense of the iterative pattern. This form is the most general softmax expression, although a common simpler expression relates the only the $i^th$ input to the $i^th$ output, given in (\ref{eq:per_softmax_idty}). In this special case, the weight matrix is a square identity matrix and the biases are all zeros. The Taylor series states and polynomial coefficients can then be simplified to elementwise exponentiation, instead of vectorwise exponentiation, given in (\ref{eq:per_softmax_taylor_inf}). The polynomial coefficients for this special case are given in (\ref{eq:per_softmax_idty_Ad}) and note that the coefficients are independent of the state variation. 
%
\begin{equation} \label{eq:per_softmax_a0}
    a^0_j = f_j(x_i=0) = \frac{1}{\sum_{k=1}^{m}e^{\sum_{i=1}^{m} w_{ki} x_i + b_k}} e^{ b_j}
\end{equation}
\begin{equation} \label{eq:per_softmax_A1}
\begin{align}
    A^1_{ji} = \tfrac{\partial f_j}{\partial x_i}\Bigr\rvert_{x_i = 0} = \frac{1}{\sum_{k=1}^{m}e^{\sum_{i=1}^{m} w_{ki} x_i + b_k}}e^{ b_j}w_{ji} 
\end{align}
\end{equation}
\begin{equation} \label{eq:per_softmax_idty}
    f(x_i=0) = \frac{1}{\sum_{k=1}^{m}e^{x_k}} e^{ x_i}
\end{equation}
\begin{equation} \label{eq:per_softmax_taylor_inf}
    y_i = a^0_i + A^1_i x_i + \tfrac{1}{2!} A^2_i x^{2}_i + \cdots
\end{equation}
\begin{equation} \label{eq:per_softmax_idty_Ad}
    a^0_j= A^1_i = A^d_i = \frac{1}{\sum_{k=1}^{m}e^{x_k}}
\end{equation}
%
\subsubsection{Perceptron Layer with Probabilistic Activation} \label{ssec:per_prob}
%
Probabilistic activation functions come in many different types of which the Gaussian or radial basis function is the most popular function, given in Table \ref{tab:layer_activation}. This function is nonlinear and infinitely differentiable with a singularity at $\bm{x} = \bm{c}_i$. Much like the softmax, the Gaussian activation function is part of the exponential family of expressions, which leads to an exact and approximate Taylor series given in (\ref{eq:per_taylor_termd}). The $0^{th}$ to $4^{th}$ order terms are explicitly given in (\ref{eq:per_rbf_a0}) to (\ref{eq:per_rbf_A4}) to give a sense of the iterative pattern. A table of $\alpha_t^D$ and $s_t^D$ up to the third term and fourth degree are listed in Table \ref{tab:alphas_def}. The most general terms, $\alpha_t^D$ and $s_t^D$, for any term and degree definition are in (\ref{eq:per_rbf_atD}) and (\ref{eq:per_rbf_StD}).
%
\begin{equation} \label{eq:per_rbf_a0}
\begin{split}
    a^0_j &= f_j(x_i=0)\\ & = e^{-\beta_j ||\bm{c}_j||}
\end{split}
\end{equation}
\begin{equation} \label{eq:per_rbf_A1}
\begin{split}
    A^1_{ji} &= \tfrac{\partial f_j}{\partial x_i}\Bigr\rvert_{x_i = 0} \\
    & = e^{-\beta_j ||\bm{c}_j||} \tfrac{\beta_j c_{ji}}{||\bm{c}_j||} \\
    & = e^{-\beta_j ||\bm{c}_j||} \alpha_1^1s_1^1
\end{split}
\end{equation}
\begin{equation} \label{eq:per_rbf_A2}
\begin{split}
    A^2_{ji_1i_2} &= \tfrac{\partial}{\partial x_{i_2}} [\tfrac{\partial f_j}{\partial x_{i_1}}]\Bigr\rvert_{x_{i_1},x_{i_2} = 0} \\
    & = e^{-\beta_j ||\bm{c}_j||} [ \prod_{k=1}^{2} \tfrac{\beta_j c_{ji_k}}{||\bm{c}_j||} (1+\tfrac{1}{\beta_j||\bm{c}_j||})+\tfrac{-\beta_j}{||\bm{c}_j||}] \\
    & = e^{-\beta_j ||\bm{c}_j||} (\alpha_1^2 s_1^2 + \alpha_2^2 s_2^2)
\end{split}
\end{equation}
\begin{equation} \label{eq:per_rbf_A3}
\begin{split}
    A^3_{ji_1i_2i_3} &= \tfrac{\partial}{\partial x_{i_3}} [\tfrac{\partial}{\partial x_{i_2}} [\tfrac{\partial f_j}{\partial x_{i_1}}]]\Bigr\rvert_{x_{i_1},x_{i_2},x_{i_3} = 0} \\
    & = e^{-\beta_j ||\bm{c}_j||} [ \prod_{k=1}^{3} \tfrac{\beta_j c_{ji_k}}{||\bm{c}_j||} [(1+\tfrac{2}{\beta_j||\bm{c}_j||}) (1+\tfrac{1}{\beta_j||\bm{c}_j||})+(\tfrac{-1}{\beta_j||\bm{c}_j||})^2] +  \sum_{k=1}^{3} \tfrac{\beta_j c_{ji_k}}{||\bm{c}_j||} (\tfrac{-\beta_j}{||\bm{c}_j||})(1+\tfrac{1}{\beta_j||\bm{c}_j||})\\
    & = e^{-\beta_j ||\bm{c}_j||} (\alpha_1^3 s_1^3 + \alpha_2^3 s_2^3)
\end{split}
\end{equation}
\begin{equation} \label{eq:per_rbf_A4}
\begin{split}
    A^4_{ji_1i_2i_3i_4} &= \tfrac{\partial}{\partial x_{i_4}} [\tfrac{\partial}{\partial x_{i_3}} [\tfrac{\partial}{\partial x_{i_2}} [\tfrac{\partial f_j}{\partial x_{i_1}}]]]\Bigr\rvert_{x_{i_1},x_{i_2},x_{i_3},x_{i_4} = 0} \\
    & = e^{-\beta_j ||\bm{c}_j||} [ \prod_{k=1}^{4} \tfrac{\beta_j c_{ji_k}}{||\bm{c}_j||} [(1+\tfrac{3}{\beta_j||\bm{c}_j||})[(1+\tfrac{2}{\beta_j||\bm{c}_j||}) (1+\tfrac{1}{\beta_j||\bm{c}_j||})+(\tfrac{-1}{\beta_j||\bm{c}_j||})^2] \\
    & \qquad + (\tfrac{-3}{\beta_j||\bm{c}_j||})^2(1+\tfrac{2}{\beta_j||\bm{c}_j||})  + \sum_{k=1}^{4}\sum_{l=k+1}^{4} \tfrac{\beta_j c_{ji_k}}{||\bm{c}_j||} (\tfrac{-\beta_j}{||\bm{c}_j||})[(1+\tfrac{2}{\beta_j||\bm{c}_j||}) (1+\tfrac{1}{\beta_j||\bm{c}_j||})+(\tfrac{-1}{\beta_j||\bm{c}_j||})^2]\\
    & \qquad +3(\tfrac{-\beta_j}{||\bm{c}_j||})^2(1+\tfrac{1}{\beta_j||\bm{c}_j||})\\
    & = e^{-\beta_j ||\bm{c}_j||} (\alpha_1^4 s_1^4 + \alpha_2^4 s_2^4 + \alpha_3^4 s_3^4)
\end{split}
\end{equation}
% %
% % \arraycolsep=0pt\def\arraystretch{1.5}
% \begin{table} 
% \begin{center}
% \begin{tabular}{| c | c | c | c |} 
% \hline
% \shortstack{terms \rightarrow \\ degree \downarrow } & $t=1$ & $t=2$ & $t=3$ \\ \hline
% $D=1$ & $\alpha_1^1=1$ & &\\ \hline
% $D=2$ & $\alpha_1^2=(1+\tfrac{1}{\beta_j||\bm{c}_j||})\alpha^1_1+\tfrac{d\alpha^1_1}{dz|_0}$ & $\alpha^2_2=\tfrac{-\beta_j}{||\bm{c}_j||}\alpha^1_1$ &\\ \hline
% $D=3$ & $\alpha_1^3=(1+\tfrac{2}{\beta_j||\bm{c}_j||})\alpha^2_1+\tfrac{d\alpha^2_1}{dz|_0}$ & $\alpha^3_2=\tfrac{-\beta_j}{||\bm{c}_j||}\alpha^2_1$ &\\ \hline
% $D=4$ & $\alpha_1^4=(1+\tfrac{3}{\beta_j||\bm{c}_j||})\alpha^3_1+\tfrac{d\alpha^3_1}{dz|_0}$ & $\alpha^4_2=\tfrac{-\beta_j}{||\bm{c}_j||}\alpha^3_1$ & $\alpha^4_3=3(\tfrac{-\beta_j}{||\bm{c}_j||})^2\alpha^2_1$\\ \hline
% \vdots & \vdots & \vdots & \vdots \\ \hline
% $D$ & $\alpha_1^D=(1+\tfrac{D-1}{\beta_j||\bm{c}_j||})\alpha^{D-1}_1+\tfrac{d\alpha^{D-1}_1}{dz|_0}$ & $\alpha^D_2=\tfrac{-\beta_j}{||\bm{c}_j||}\alpha^{D-1}_1$ & $\alpha^D_3=3(\tfrac{-\beta_j}{||\bm{c}_j||})^2\alpha^{D-2}_1$\\ \hline
% \end{tabular}
% \end{center}
% \caption{Definition of subexpressions for $\alpha_t^D$ \label{tab:alpha_def}}
% \end{table}
% %
% % \arraycolsep=0pt\def\arraystretch{1.5}
% \begin{table} 
% \begin{center}
% \begin{tabular}{| c | c | c | c |} 
% \hline
% \shortstack{terms \rightarrow \\ degree \downarrow } & $t=1$ & $t=2$ & $t=3$ \\ \hline
% $D=1$ & $s_1^1=\prod^1_{k=1}\frac{\beta_j c_{ji_k}}{||\bm{c_j}||}$ & & \\ \hline
% $D=2$ & $s_1^2=\prod^2_{k=1}\frac{\beta_j c_{ji_k}}{||\bm{c_j}||} $ & $s_2^2=\prod^0_{l=1}(\sum^2_{k=l} \frac{\beta_j c_{ji_k}}{||\bm{c_j}||})$ &\\ \hline
% $D=3$ & $s_1^3=\prod^3_{k=1}\frac{\beta_j c_{ji_k}}{||\bm{c_j}||} $ & $s_2^3=\prod^1_{l=1}(\sum^3_{k=l} \frac{\beta_j c_{ji_k}}{||\bm{c_j}||})$ &\\ \hline
% $D=4$ & $s_1^4=\prod^4_{k=1}\frac{\beta_j c_{ji_k}}{||\bm{c_j}||} $ & $s_2^4=\prod^2_{l=1}(\sum^4_{k=l} \frac{\beta_j c_{ji_k}}{||\bm{c_j}||})$ & $s_3^4=\prod^0_{l=1}(\sum^4_{k=l} \frac{\beta_j c_{ji_k}}{||\bm{c_j}||})$\\ \hline
% \vdots & \vdots & \vdots & \vdots \\ \hline
% $D$ & $s_1^D=\prod^D_{k=1}\frac{\beta_j c_{ji_k}}{||\bm{c_j}||} $ & $s_2^{D-2}=\prod^{D-2}_{l=1}(\sum^D_{k=l} \frac{\beta_j c_{ji_k}}{||\bm{c_j}||})$ & $s_3^D=\prod^{D-4}_{l=1}(\sum^D_{k=l} \frac{\beta_j c_{ji_k}}{||\bm{c_j}||})$ \\ \hline
% \end{tabular}
% \end{center}
% \caption{Definition of subexpressions for $s_t^D$ \label{tab:s_def}}
% \end{table}
% %
\subsubsection{Vanilla Recurrent Layer with Binary Activation} \label{ssec:rec_binary}
%
The subsequent derivatives that populate a Taylor expansion of the recurrent layer are identical to feed-forward derivatives with the exchange of the weight matrix and state representation. The only coefficient term to appear in the Taylor expansion is the $0^{th}$ order derivative evaluated at the origin, given in (\ref{eq:rec_binary_gen}). 
%
\begin{equation} \label{eq:rec_binary_gen}
    y_j = f_j(z_l = 0) = a^0_j = \begin{cases} 1, & \text{if } \sum_{i=1}^{n+m} v_{jl} z_l + b_j \geq 0  \\ 0, & \text{otherwise} \end{cases}
\end{equation}
%
\subsubsection{Vanilla Recurrent Layer with ReLU Activation} \label{ssec:rec_ReLU}
%
The Taylor approximation series truncates after the $1^{st}$ order term. The $0^{th}$ and $1^{st}$ order terms are given in (\ref{eq:vanillaRNN_ReLU_a0}) and (\ref{eq:vanillaRNN_ReLU_A1}). Much like the binary expression, the Taylor approximation yields an exact representation to the original function expression.
%
\begin{equation} \label{eq:vanillaRNN_ReLU_a0}
    a^0_j = \begin{cases} b_j, & \text{if } \sum_{l=1}^{n+m} v_{jl} z_l + b_j \geq 0  \\ 0, & \text{otherwise} \end{cases}
\end{equation}
\begin{equation} \label{eq:vanillaRNN_ReLU_A1}
    A^1_{jl} = \begin{cases} v_{jl}, & \text{if } \sum_{l=1}^{n+m} v_{jl} z_l + b_j \geq 0  \\ 0, & \text{otherwise} \end{cases}
\end{equation}
%
\subsubsection{Vanilla Recurrent Layer with Sigmoid Activation} \label{ssec:rec_sigmoid}
%
The $0^{th}$ to $2^{nd}$ order terms are given in (\ref{eq:rec_sig_a0}) to (\ref{eq:rec_sig_A2}) to give a sense of the iterative pattern. The higher order polynomial coefficient tensors are iteratively derived with immediately previous polynomial coefficient tensor, given in (\ref{eq:rec_sig_Ad}). These equations fully define the polynomial coefficient tensors for any arbitrary order term to populate the entire Taylor approximation series.
%
\begin{equation} \label{eq:rec_sig_a0}
    a^0_j = f_j(z_l=0) = \sigma(b_j)
\end{equation}
\begin{equation} \label{eq:rec_sig_A1}
    A^1_{jl} = \tfrac{\partial f_j}{\partial z_l}\Bigr\rvert_{z_l = 0} = v_{jl} \sigma(b_j) ( 1 - \sigma(b_j) )
\end{equation}
\begin{equation} \label{eq:rec_sig_A2}
    A^2_{jl_1l_2} = \tfrac{\partial}{\partial z_{l_2}}[\tfrac{\partial f_j}{\partial z_{l_1}}]\Bigr\rvert_{z_{l_1},x_{l_2} = 0} = v_{jl_1} v_{jl_2} (1-2\sigma(b_j)) \sigma(b_j) ( 1 - \sigma(b_j) )
\end{equation}
\begin{equation} \label{eq:rec_sig_Ad}
    A^d_{jl_1\cdots l_d} = \tfrac{\partial A^{d-1}_{jl_1\cdots l_{d-1}}}{\partial \sigma} v_{jl_d}  \sigma(b_j) ( 1 - \sigma(b_j) )
\end{equation}
%
\subsubsection{Vanilla Recurrent Layer with Tanh Activation} \label{ssec:rec_tanh}
%
The $0^{th}$ to $2^{nd}$ and $d^{th}$ order terms are given in (\ref{eq:rec_tanh_a0}) to (\ref{eq:rec_tanh_Ad}) to give a sense of the iterative pattern. These equations fully define the polynomial coefficient tensors for any arbitrary order term to populate the entire Taylor approximation series.
%
\begin{equation} \label{eq:rec_tanh_a0}
    a^0_j = f_j(z_l=0) = \sigma(b_j)
\end{equation}
\begin{equation} \label{eq:rec_tanh_A1}
    A^1_{jl} = \tfrac{\partial f_j}{\partial z_l}\Bigr\rvert_{z_l = 0} = v_{jl} ( 1 - \sigma^2(b_j) )
\end{equation}
\begin{equation} \label{eq:rec_tanh_A2}
    A^2_{jl_1l_2} = \tfrac{\partial}{\partial z_{l_2}}[\tfrac{\partial f_j}{\partial z_{l_1}}]\Bigr\rvert_{z_{l_1},z_{l_2} = 0} = v_{jl_1} v_{jl_2} (-2\sigma(b_j)) ( 1 - \sigma^2(b_j) )
\end{equation}
\begin{equation} \label{eq:rec_tanh_Ad}
    A^d_{jl_1\cdots l_d} = \tfrac{\partial A^{d-1}_{jl_1\cdots l_{d-1}}}{\partial \sigma} v_{jl_d} ( 1 - \sigma^2(b_j) )
\end{equation}
%
\subsection{Multilayer Approximation}\label{app:multi_app}
%
The coefficient matrices $a^0_j$ and $A^1_{jl}$ in (\ref{eq:slhn_taylorsep_output}) are given in (\ref{eq:slhn_taylorsep_a0j}) and (\ref{eq:slhn_taylorsep_A1jl}). The coefficient matrices $a^0_l$, $A^1_{li}$, $A^2_{li_1i_2}$, to $A^d_{li_1\cdots i_d}$ from (\ref{eq:slhn_taylorsep_input}) are given in (\ref{eq:slhn_taylorsep_a0l}) to (\ref{eq:slhn_taylorsep_Adli}). The Taylor series expansion of the network with the sequential layers prior to distributing coefficient tensors is given in (\ref{eq:slhn_taylorsep_overall2}).
%
\begin{equation} \label{eq:slhn_taylorsep_a0j} 
a^0_j = f_j(0) = b^O_j
\end{equation}
\begin{equation} \label{eq:slhn_taylorsep_A1jl} 
A^1_{jl} = \frac{\partial f_j}{\partial z_l}\Bigr\rvert_{z_l = 0} = w^O_{jl}
\end{equation}
\begin{equation} \label{eq:slhn_taylorsep_a0l} 
a^0_l = f_l(0) = \sigma(b^I_l)
\end{equation}
\begin{equation} \label{eq:slhn_taylorsep_A1li} 
A^1_{li_1} = \frac{\partial f_l}{\partial x_{i_1}}\Bigr\rvert_{x_{i_1} = 0} = w^I_{li_1}(1-\sigma(b^I_l)^2)
\end{equation}
\begin{equation} \label{eq:slhn_taylorsep_A2li} 
A^2_{li_1i_2} = \frac{\partial }{\partial x_{i_2}}[\frac{\partial f_l}{\partial x_{i_1}}]\Bigr\rvert_{x_{i_1},x_{i_2} = 0} = w^I_{li_1}w^I_{li_2}(-2\sigma(b^I_l)+2\sigma(b^I_l)^3)
\end{equation}
\begin{equation} \label{eq:slhn_taylorsep_Adli} 
A^d_{li_1\cdots i_d} = \frac{\partial A^d_{li_1\cdots i_{d-1}}}{\partial \sigma} w^I_{li_d}w(1-\sigma(b^I_l)^2)
\end{equation}
%
\begin{equation} \label{eq:slhn_taylorsep_overall2} 
y_j = b^O_j + \sum_{l} w^O_{jl} [\sigma(b^I_l) + \sum_{i_1} w^I_{li_1}(1-\sigma(b^I_l)^2) x_{i_1} + \frac{1}{2!} \sum_{i_1} \sum_{i_2} w^I_{li_1}w^I_{li_2}(-2\sigma(b^I_l)+2\sigma(b^I_l)^3) x^{\otimes2}_{i_1i_2} + \cdots + R(x_i) ] 
\end{equation}
%
The coefficient matrices $a^0_j$ to $A^d_{ji_1\cdots i_d}$ in (\ref{eq:slhn_taylor_overall}) are given in (\ref{eq:slhn_taylor_a0j}) and (\ref{eq:slhn_taylor_Adji}).
%
\begin{equation} \label{eq:slhn_taylor_a0j} 
a^0_j = f_j(0) = \sum_{l} w^O_{jl} \sigma(b^I_l) + b^O_j 
\end{equation}
\begin{equation} \label{eq:slhn_taylor_A1ji} 
A^1_{ji_1} = \frac{\partial f_j}{\partial x_{i_1}}\Bigr\rvert_{x_i = 0} = \sum_{l} w^O_{jl} w^I_{li_1}(1-\sigma(b^I_l)^2)
\end{equation}
\begin{equation} \label{eq:slhn_taylor_A2ji} 
A^2_{ji_1i_2} = \frac{\partial }{\partial x_{i_2}}[\frac{\partial f_j}{\partial x_{i_1}}]\Bigr\rvert_{x_i = 0} = \sum_{l} w^O_{jl} w^I_{li_1}w^I_{li_2}(-2\sigma(b^I_l)+2\sigma(b^I_l)^3)
\end{equation}
\begin{equation} \label{eq:slhn_taylor_A3ji} 
A^3_{ji_1i_2i_3} = \frac{\partial }{\partial x_{i_3}}[\frac{\partial }{\partial x_{i_2}}[\frac{\partial f_j}{\partial x_{i_1}}]]\Bigr\rvert_{x_i = 0} = \sum_{l} w^O_{jl} w^I_{li_1} w^I_{li_2} w^I_{li_3} (-2+8\sigma(b^I_l)^2-6\sigma(b^I_l)^4)
\end{equation}
\begin{equation} \label{eq:slhn_taylor_A4ji} 
A^4_{ji_1i_2i_3i_4} = \frac{\partial }{\partial x_{i_4}}[\frac{\partial }{\partial x_{i_3}}[\frac{\partial }{\partial x_{i_2}}[\frac{\partial f_j}{\partial x_{i_1}}]]]\Bigr\rvert_{x_i = 0} = \sum_{l} w^O_{jl} w^I_{li_1} w^I_{li_2} w^I_{li_3} w^I_{li_4} (16\sigma(b^I_l) - 40\sigma(b^I_l)^3 + 24 \sigma(b^I_l)^5)
\end{equation}
\begin{equation} \label{eq:slhn_taylor_Adji} 
A^d_{ji_1\cdots i_d} = \frac{\partial A^d_{ji_1\cdots i_{d-1}}}{\partial \sigma} w^I_{li_d}w(1-\sigma(b^I_l)^2)
\end{equation}
%
\subsection{Derivation Validation} \label{app:multivalidation}
% %
% \begin{figure}
% \centering
%     \includegraphics[width=3 in]{SLHN.png}
%   \caption{A single hidden layer neural network configuration labeling input, intermediate state, output, and learned parameters \label{fig:slhn}}
% \end{figure}
% %
A popular choice of a single hidden layer neural network configuration includes a hyperbolic tangent hidden layer and a linear output perceptron layer. To validate the overall Taylor series expansion of the two layers, a separate Taylor series expansion is derived from a function mapping the input directly to the output. 
The Taylor series expansion of each individual layer of this multi-layer neural network is separated into (\ref{eq:slhn_taylorsep_output}) and (\ref{eq:slhn_taylorsep_input}). The overall Taylor series expansion of the two individual layers is given in (\ref{eq:slhn_taylorsep_overall}). By substituting the coefficient matrices from (\ref{eq:slhn_taylorsep_a0j}) to (\ref{eq:slhn_taylorsep_A2li}) [Appendix \ref{app:multi_app}] into the combined Taylor expansion in (\ref{eq:slhn_taylorsep_overall}) and after distributing the coefficient tensors, the Taylor series expansion of the network with the sequential layers is given in (\ref{eq:slhn_taylorsep_overall3}).
%
\begin{equation} \label{eq:slhn_taylorsep_output} 
y_j = f_j(z_l) = a^0_j + \sum_{l} A^1_{jl} z_l
\end{equation}
\begin{equation} \label{eq:slhn_taylorsep_input} 
z_l = f_l(x_i) = a^0_l + \sum_{i_1} A^1_{li_1} x_{i_1} + \frac{1}{2!} \sum_{i_1} \sum_{i_2} A^2_{li_1i_2} x^{\otimes2}_{i_1i_2} + \cdots + R(x_i) 
\end{equation}
\begin{equation} \label{eq:slhn_taylorsep_overall} 
y_j = f_j(f_l(x_i)) = a^0_j + \sum_{l} A^1_{jl} [a^0_l + \sum_{i_1} A^1_{li_1} x_{i_1} + \frac{1}{2!} \sum_{i_1} \sum_{i_2} A^2_{li_1i_2} x^{\otimes2}_{i_1i_2} + \cdots + R(x_i) ]
\end{equation}
\begin{equation} \label{eq:slhn_taylorsep_overall3} 
\begin{align}
y_j = & b^O_j + \sum_{l} w^O_{jl} \sigma(b^I_l) \\ & + \sum_{l} \sum_{i_1} w^O_{jl} w^I_{li_1}(1-\sigma(b^I_l)^2) x_{i_1} \\ & + \frac{1}{2!} \sum_{l} \sum_{i_1} \sum_{i_2} w^O_{jl} w^I_{li_1}w^I_{li_2}(-2\sigma(b^I_l)+2\sigma(b^I_l)^3) x^{\otimes2}_{i_1i_2} \\ & + \cdots + R(x_i)  \\
\end{align}
\end{equation}
%
To derive the Taylor approximation of the multilayer network directly, the single hidden layer neural network nonlinear function of this system is explicitly given in (\ref{eq:slhn_overall}) and shown in Figure \ref{fig:slhn}. The Taylor expansion directly of the explicit nonlinear input to output mapping is given in (\ref{eq:slhn_taylor_overall}). The coefficient matrices $a^0_j$ to $A^d_{ji_1\cdots i_d}$ in (\ref{eq:slhn_taylor_overall}) are given in (\ref{eq:slhn_taylor_a0j}) and (\ref{eq:slhn_taylor_Adji}) [Appendix \ref{app:multi_app}]. The Taylor series expansion of the two sequential individual layers and the overall multilayer network are identical, seen by comparing (\ref{eq:slhn_taylorsep_overall3}) and (\ref{eq:slhn_taylor_overall2}). 
%
\begin{equation} \label{eq:slhn_overall} 
y_j = f_j(x_i) = \sum_{l} w^O_{jl} \sigma(\sum_i w^I_{li} x_i + b^I_l) + b^O_j
\end{equation}
\begin{equation} \label{eq:slhn_taylor_overall} 
y_j = f_j(x_i) = a^0_j + \sum_{i_1} A^1_{ji_1} x_{i_1} + \frac{1}{2!} \sum_{i_1} \sum_{i_2} A^2_{ji_1i_2} x^{\otimes2}_{i_1i_2} + \cdots + R(x_i) 
\end{equation}
\begin{equation} \label{eq:slhn_taylor_overall2} 
\begin{align}
y_j =& \sum_{l} w^O_{jl} \sigma(b^I_l) + b^O_j \\
& + \sum_{i_1} \sum_{l} w^O_{jl} w^I_{li_1} (1-\sigma(b^I_l)^2) x_{i_1} \\
&+ \frac{1}{2!} \sum_{i_1} \sum_{i_2} \sum_{l} w^O_{jl} w^I_{li_1}w^I_{li_2}(-2\sigma(b^I_l)+2\sigma(b^I_l)^3) x^{\otimes2}_{i_1i_2} \\ &+ \cdots + R(x_i) \\
\end{align}
\end{equation}

\subsection{FLOPS Derivation} \label{app:flopsderivation}
\subsubsection{Polynomial Directly from Data}

The entire process of finding the least-squares solution involves a sequence of large matrix operations. The entire expression is reiterated here for convenience 
\begin{equation*}
    A_p = Y (X^{\otimes d })^T ((X^{\otimes d })(X^{\otimes d })^T )^{-1}
\end{equation*}

This expression can be broken down into the following sequence of steps with their associated flops.

\begin{equation}\label{flops_poly1}
    \mathcal{O}((X^{\otimes d })(X^{\otimes d })^T ) = (2t-1) \tfrac{m^{2d}}{d!}
\end{equation}
\begin{equation}\label{flops_poly2}
    \mathcal{O}(((X^{\otimes d })(X^{\otimes d })^T)^{-1} ) = \tfrac{m^{3d}}{d!}
\end{equation}
\begin{equation}\label{flops_poly3}
    \mathcal{O}(Y(X^{\otimes d })) = (2t-1) n \tfrac{m^{d}}{d!}
\end{equation}
\begin{align}\label{flops_poly4}
    \mathcal{O}(Y(X^{\otimes d })((X^{\otimes d })(X^{\otimes d })^T)^{-1} ) &= (2t-1) \tfrac{m^{2d}}{d!} + \tfrac{m^{3d}}{d!} + (2t-1) n \tfrac{m^{d}}{d!} \\
    \approx t \tfrac{m^d}{d!} + \tfrac{m^{3d}}{d!}
\end{align}

\subsubsection{Polynomial from Neural Network}
In calculating the polynomial coefficients, each polynomial term of ascending degree must be calculated given in (\ref{polynomial_solution}), where $y$ is the matrix output, $A^0, A^1, \cdots, A^d$ are the polynomial coefficients from NN parameters, $a$ are the multinomial coefficients, $x$ is the matrix input, and $d$ is the degree of the polynomial expression.
\begin{equation} \label{polynomial_solution}
    y = \begin{bmatrix}
        A^0 & A^1 & \cdots & A^d
    \end{bmatrix} (a \odot \begin{bmatrix}
        1 \\ x \\ \vdots \\ x^{\otimes d}
    \end{bmatrix} )
\end{equation}
To derive the general form, flops are calculated for each polynomial coefficient matrix in ascending order, where $m$ is the input state size, $n$ is the output state size, and $k$ is the neural network's number of neurons. The flops from calculating $A^0$ is given in \label{flops_A0}.
\begin{equation}\label{flops_A0}
    \mathcal{O}(A^0_j=\sum_l w_{jl}^o \sigma(b^I_l)+b^o_j)=nk
\end{equation}
The flops from calculating $A^1$ is given in (\ref{flops_A1}).
\begin{equation}\label{flops_A1}
    \mathcal{O}(A^1_{ji_1}=\sum_l w_{jl}^o w_{li_1}^I (1-\sigma(b^I_l)^2)=nkm
\end{equation}
The flops from calculating $A^2$ is given in (\ref{flops_A2}).
\begin{equation}\label{flops_A2}
    \mathcal{O}(A^2_{ji_1i_2}=\sum_l -2 w_{jl}^o w_{li_1}^I w_{li_2}^I (\sigma(b^I_l)-\sigma(b^I_l)^3))=nkm^2
\end{equation}
One can infer the sum of flops from lower order terms that the $d^{th}$ term is given in (\ref{flops_Ad}).
\begin{equation}\label{flops_Ad}
    \mathcal{O}(A^d) = nkm^d
\end{equation}

The total flops to calculate all terms is given in (\ref{flops_A0toAd}).
\begin{equation}\label{flops_A0toAd}
    \mathcal{O}(\begin{bmatrix} A^0 & A^1 & \cdots & A^d \end{bmatrix}) = nk + nkm + nkm^2 + \cdots + nkm^d
\end{equation}
If $m>1$, this sum does not converge but diverges. The dominant term is thus the last, largest term $nkm^d$.

\newpage 
\section*{Figures and Tables}

%%% Please be aware that for original research articles we only permit a combined number of 15 figures and tables, one figure with multiple subfigures will count as only one figure.
%%% Use this if adding the figures directly in the mansucript, if so, please remember to also upload the files when submitting your article
%%% There is no need for adding the file termination, as long as you indicate where the file is saved. In the examples below the files (logo1.eps and logos.eps) are in the Frontiers LaTeX folder
%%% If using *.tif files convert them to .jpg or .png
%%%  NB logo1.eps is required in the path in order to correctly compile front page header %%%

%%% If you are submitting a figure with subfigures please combine these into one image file with part labels integrated.
%%% If you don't add the figures in the LaTeX files, please upload them when submitting the article.
%%% Frontiers will add the figures at the end of the provisional pdf automatically
%%% The use of LaTeX coding to draw Diagrams/Figures/Structures should be avoided. They should be external callouts including graphics.

\begin{figure}
    \includegraphics[width=\textwidth]{tri2vecRR.png}
  \caption{a) Unfolding an upper triangular matrix into a vector. b) Unfolding a tensor into a vector. c) Reduction ratio between number of reductions and number of full terms. The blue and orange arrows represent the movement of the reduction ratio curve at two extremes: blue as the state vector dimension approaches infinity; orange as the state vector dimension approaches one.\label{fig:tri2vecRR}}
\end{figure}

% \begin{figure}
%     \includegraphics[width=\textwidth]{tri2vecboth.png}
%   \caption{Unfolding an upper triangular matrix into a vector\label{fig:tri2vec}}
% \end{figure}

% \begin{figure}
%     \includegraphics[width=\textwidth]{RR.png}
%   \caption{Reduction ratio between number of reductions and number of full terms. The blue and orange arrows represent the movement of the reduction ratio curve at two extremes: blue as the state vector dimension approaches infinity; orange as the state vector dimension approaches one.\label{fig:RR}}
% \end{figure}

\begin{figure}
    \includegraphics[width=\textwidth]{layer_types.png}
  \caption{Basis single layer types transforming input to output: (a) perceptron layer, (b) convolution layer, (c) recurrent layer \label{fig:layer_types}}
\end{figure}


\arraycolsep=1.4pt\def\arraystretch{2.2}
\begin{table}
\begin{center}
\begin{tabular}{| c | c | c | } 
\hline
\shortstack{Activation \\Function Name} & \shortstack{Activation Function \\Vector Expression} & \shortstack{Activation Function \\Index Expression}  \\ \hline
Binary & & $y_j = \begin{cases} 1, & \text{if } \sum_{i=1}^{m} w_{ji} x_i + b_j \geq 0 \\ 0, & \text{otherwise} \end{cases}$
\\ \hline
Max & $y = \max(W\bm{x} +\bm{b})$  &  $y_j = \max(w_{ji} x_i + b_j) \text{ for } i=1,2,\dots,m$ 
\\ \hline
Linear & $\bm{y} = W\bm{x} +\bm{b}$ & $y_j = \sum_{i=1}^{m} w_{ji} x_i + b_j$\\ \hline
ReLU & $y = \max(0,W\bm{x} +\bm{b})$ & \shortstack{$y_j = \begin{cases} \sum_{i=1}^{m} w_{ji} x_i + b_j, & \text{if } \sum_{i=1}^{m} w_{ji} x_i + b_j\geq 0  \\ 0, & \text{otherwise} \end{cases}$}  \\ \hline
Softmax & $\bm{y} = \frac{ e^{W\bm{x}+\bm{b} }} { e^{ \mathbbm{1} \cdot (W\bm{x}+b) }}$ & $y_j = \frac{e^{\sum_{i=1}^{m} w_{ji} x_i + b_j}}{\sum_{k=1}^{m}e^{\sum_{i=1}^{m} w_{ki} x_i + b_k}}$ \\ \hline
Sigmoid &  $\bm{y} =\frac{1}{1+e^{-(W\bm{x} +\bm{b})}}$ & \shortstack{ $y_j = \frac{1}{1+e^{-(\sum_{i=1}^{m} w_{ji} x_i + b_j)}}$} \\ \hline
Tanh & $\bm{y} =\frac{2}{1+e^{-(W\bm{x} +\bm{b})}}-1$ & \shortstack{ $y_j = \frac{2}{1+e^{-2(\sum_{i=1}^{m} w_{ji} x_i + b_j)}}-1$}  \\ \hline
Probabilistic & $y = e^{-\beta _i ||\bm{x}-\bm{c}_{i}||}$ & $y_j = e^{-\beta_i \sqrt{\sum_{i=1}^{m}(x_i-c_{ij})^2}$ \\ \hline
\end{tabular}
\end{center}
\caption{Activation function type by ascending complexity with their associated vector and index expressions \label{tab:layer_activation}}
\end{table}

% \arraycolsep= 4pt\def\arraystretch{1.5}
% \begin{table}
% \begin{center}
% \begin{tabular}{| c | c |}
% \hline
%     System & Governing Equations of Motion \\ \hline
%     1 DOF Spring (discrete)  & $\begin{bmatrix} x_{t+1} \\ v_{t+1} \end{bmatrix} = \begin{bmatrix}    0.9995 & 0.01 \\ -0.0999 & 0.9985    \end{bmatrix} 
%     \begin{bmatrix} x_{t} \\ v_{t} \end{bmatrix}$ \\ \hline
%     1 DOF Flux-Pinned System  & $\ddot{x} = \frac{-3 \mu_0}{2\pi (x+a)^4}$ \\ \hline
%     2 DOF Spring Pendulum  & \shortstack{$\ddot{x} = -5(\sqrt{x^2+y^2}-1)\frac{x}{\sqrt{x^2+y^2}}$ \\ $\ddot{y} = -5(\sqrt{x^2+y^2}-1)\frac{y}{\sqrt{x^2+y^2}}-10$}\\ \hline
% \end{tabular}
% \end{center}
% \caption{Dynamic systems for system identification comparison \label{tab:govEQ}}
% \end{table}

\arraycolsep= 4pt\def\arraystretch{2}
\begin{table}
\begin{center}
\begin{tabular}{| c | c | c |}
\hline
Metrics & Measurement & Definition/Equation \\ \hline
Computing Time & Efficiency & Time cost to run calculation \\ \hline
\shortstack{State Error\\ (Mean Squared Error)} & State Accuracy & $MSE = \frac{1}{T}\sum_{t=1}^T(\bm{x}_k-\hat{\bm{x}}_k)^2$ \\ \hline
Coefficient Error & Expression Accuracy & \shortstack{MSE of coefficients (if in polynomial form) \\ $CE = \frac{1}{m}\sum_{i=1}^m(c_i-\hat{c}_i)^2$ \\ Marked as N/A if not in polynomial form} \\ \hline
Parameter Stability & \shortstack{Expression Accuracy \\ and Complexity} & \shortstack{Largest parameter divided \\ by smallest coefficient \\ $PS = \frac{\max(\bm{p})}{\min(\bm{p})}$} \\ \hline
Length of Solution & \shortstack{Expression Accuracy \\ and Complexity} & Number of nonlinear terms in solution \\ \hline
\end{tabular}
\end{center}
\caption{Metrics for evaluating system identification methods on dynamic systems \label{tab:exp_metrics}}
\end{table}

\arraycolsep= 4pt\def\arraystretch{2}
\begin{table}
\begin{center}
\begin{tabular}{| c | c | c | c |}
\hline
Metrics	& Polynomial & NN & NN-Poly \\  \hline
Computing time & \bf{0.29 sec}	& 3.63 sec. & 0.37 sec. \\  \hline
State Error (MSE) & \shortstack{$\epsilon(x)$ \\ $\epsilon(x)$} & \bf{\shortstack{1.1\times10^{-8} (x) \\ 1.5\times10^{-8} (v)}} & \shortstack{1.1\times10^{-5} (x) \\ 1.5 \times 10^{-5} (v)} \\ \hline
Coefficient Error (CE) & \shortstack{0.006 (x) & 0.006 (v)} & N/A & \bf{\shortstack{0 (x)\\0 (v)}} \\ \hline
Parameter stability	& \shortstack{99.95 (x)\\\bf{9.95} (v)} & \shortstack{99.95 (x) \\ 9.995 (v)} & \shortstack{99.95 (x) \\ 9.995 (v)} \\ \hline
% Length of solution & \bf{\shortstack{2 (x) \\ 2 (v)} & 2 neurons & \shortstack{2 (x) \\ 2 (v)}} \\ \hline
Number of parameters & 6 & 6 & 6 \\ \hline
\end{tabular}
\end{center}
\caption{1 DOF spring evaluation of performance for all system identification methods \label{tab:1DOFspring_eval}}
\end{table}

\begin{figure}
    % \centering
        \includegraphics[width=\textwidth]{1DOFlinear results.png} % first figure itself
        \caption{a) 3rd order NN-poly approximation of 1DOF linear system and error as difference of each state. b) MSE error of position and velocity state across different orders of approximation for NN-Poly  \label{fig:1dof_lin}}
\end{figure}
% \begin{figure}
%     % \centering
%         \includegraphics[width=\textwidth]{1dof_linspring_time.jpg} % first figure itself
%         \caption{3rd order NN-poly approximation of 1DOF linear system and error as difference of each state \label{fig:1dof_lin_time}}
% \end{figure}
% \begin{figure}
%         % \centering
%         \includegraphics[width=\textwidth]{1dof_linspring_log.jpg} % second figure itself
%         \caption{MSE error of position and velocity state across different orders of approximation for NN-Poly \label{fig:1dof_lin_log}}
% \end{figure}

\begin{figure}
        \includegraphics[width=\textwidth]{1DOF nonlinear results.png} 
        \caption{a) 3rd order NN-poly approximation of 1DOF nonlinear spring system and error as difference of each state. b) MSE error of position and velocity state across different orders of approximation for NN-Poly \label{fig:1dof_fp}}
\end{figure}
% \begin{figure}
%         \includegraphics[width=\textwidth]{1dof_fpspring_time.jpg} 
%         \caption{3rd order NN-poly approximation of 1DOF nonlinear spring system and error as difference of each state \label{fig:1dof_fp_time}}
% \end{figure}
% \begin{figure}
%         \includegraphics[width=\textwidth]{1dof_fpspring_log.jpg} 
%         \caption{MSE error of position and velocity state across different orders of approximation for NN-Poly \label{fig:1dof_fp_log}}
% \end{figure}

\arraycolsep= 4pt\def\arraystretch{2}
\begin{table}
\begin{center}
\begin{tabular}{| c | c | c | c |}
\hline
Metrics	& Polynomial & NN & NN-Poly \\  \hline
Computing time & \bf{0.076 sec.} & 1.36 sec. & 0.20 sec. \\  \hline
State Error (MSE) & \shortstack{1.9\times10^{-3} (x) \\ 9.0\times10^{-4} (v)} &  \bf{\shortstack{1.3\times10^{-4} (x) \\ 1.1\times10^{-4} (v)}} & \bf{\shortstack{1.3\times10^{-4} (x) \\ 1.1 \times 10^{-4} (v)}} \\ \hline
Parameter stability	& \shortstack{5.8\times10^4 (x) \\ 2.8\times10^3 (v)} & \bf{\shortstack{67.8 (x) \\ 574 (v)}} & \shortstack{94.8 (x) \\ 579.4 (v)} \\ \hline
% Length of solution & \shortstack{15 (x) \\ 15 (v)} & \bf{2 neurons} & \shortstack{2 (x) \\ 2 (v)} \\ \hline
Number of parameters & 30 & 6 & 6 \\ \hline
\end{tabular}
\end{center}
\caption{1 DOF flux-pinned system evaluation of performance for all system identification methods \label{tab:1DOFfp_eval}}
\end{table}
\arraycolsep= 4pt\def\arraystretch{2}
\begin{table}
\begin{center}
\begin{tabular}{| c | c | c | c |}
\hline
Metrics	& Polynomial & NN & NN-Poly \\  \hline
Computing time & \bf{0.29 sec.} & 3.58 sec. & 0.36 sec. \\  \hline
State Error (MSE) & \bf{\shortstack{5.0\times10^{-4} (x) \\ 3.5\times10^{-3} (v)}} &  \shortstack{3.0\times10^{-3} (x) \\ 1.62\times10^{-2} (v)} & \shortstack{3.2\times10^{-3} (x) \\ 1.7 \times 10^{-2} (v)} \\ \hline
Parameter stability	& \bf{\shortstack{6.6\times10^3 (x) \\ 8.6\times10^3 (v)}} & \shortstack{7.6 \times 10^3 (x) \\ 1.3 \times 10^3 (v)} & \shortstack{8.1 \times 10^3 (x) \\ 1.4 \times 10^3 (v)} \\ \hline
% Length of solution & \shortstack{15 (x) \\ 15 (v)} & \bf{4 neurons} & \bf{\shortstack{4 (x) \\ 4 (v)}} \\ \hline
Number of parameters & 120 & 20 & 140 \\ \hline
\end{tabular}
\end{center}
\caption{2 DOF spring pendulum system evaluation of performance for all system identification methods \label{tab:2DOFspring_eval}}
\end{table}

\begin{figure}
    \includegraphics[width=\textwidth]{2DOF nonlinear results.png}
  \caption{a) 3rd order NN-poly approximation of 2DOF nonlinear coupled spring-pendulum system and error as difference of each state. b) 2DOF spring-pendulum individual MSE error of position and velocity state across different orders of NN-poly approximation \label{fig:2dof_spring}}
\end{figure}

% \begin{figure}
%     \includegraphics[width=6 in]{2dof_linspring_time.jpg}
%   \caption{3rd order NN-poly approximation of 2DOF nonlinear coupled spring-pendulum system and error as difference of each state \label{fig:2dof_spring_time}}
% \end{figure}

% \begin{figure}
%     \includegraphics[width=6 in]{2dof_linspring_log.jpg}
%   \caption{2DOF spring-pendulum individual MSE error of position and velocity state across different orders of NN-poly approximation \label{fig:2dof_spring_log}}
% \end{figure}

\begin{table} 
    % \includegraphics[width=5 in]{table9_1.PNG}
\begin{center}
\begin{tabular}{ | c | c | c | c | c | c |} 
\hline
Order & \shortstack{\# full \\tensor \\terms} & \shortstack{\# unique \\terms} & \shortstack{\# reductions \\in state} & \shortstack{Reduction \\ratio} & \shortstack{Maximum \\reduction ratio} \\ \hline
1 & $m$ & $m$ & 0 & 0 & 0\\ \hline
2 & $m^2$ & $\tfrac{m(m+1)}{2}$ & $\tfrac{m^2-m}{2}$ & $\tfrac{1}{2}-\tfrac{1}{2m}$ & $\tfrac{1}{2}$ \\ \hline
3 & $m^3$ & $\tfrac{m(m+1)(m+2)}{3!}$ & $\tfrac{5m^3-3m^2-2m}{6}$ & $\tfrac{5}{6}-\tfrac{1}{2m}-\tfrac{1}{3m^2}$ & $\tfrac{5}{6}$\\ \hline
4 & $m^4$ & $\tfrac{m(m+1)(m+2)(m+3)}{4!}$ & $\tfrac{23m^4-6m^3-11m^2-6m}{24}$ & $\tfrac{23}{24}-\tfrac{1}{4m}-\tfrac{11}{24m^2}-\tfrac{1}{4m^3}$ & $\tfrac{23}{24}$ \\ \hline
\vdots & \vdots &\vdots &\vdots &\vdots &\vdots  \\ \hline
d & $m^d$ & $\prod_{i=1}^{d} \tfrac{m+i-1}{i}$ & & & $\tfrac{d!-1}{d!}$  \\ \hline
\end{tabular}
\end{center}
\caption{Progression of derivative order, number of tensor terms, unique combinations, and reduction ratio \label{tab:RR_table}}
\end{table}

\begin{table} 
    % \includegraphics[width=3 in]{table10.PNG}
\begin{center}
\begin{tabular}{ | c | c | c | c | c |} 
\hline
Order & \shortstack{Derivative \\tensor} & State & \shortstack{Derivative \\matrix} & \shortstack{Multinomial state and \\coefficient vector} \\ \hline
0 & $\bm{f(x_0)}$ [ $\mathbb{R}^{n\times1}$ ] & & &  \\ \hline
1 & $J^1_f(\bm{x_0})$ [ $\mathbb{R}^{n\times m}$ ] & $\bm{x}$ [ $\mathbb{R}^{m\times1}$ ] & &  \\ \hline
2 & $J^2_f(\bm{x_0})$ [ $\mathbb{R}^{n\times m\times m}$ ] & $\bm{x}^{\otimes 2}$ [ $\mathbb{R}^{m\times m \times1}$ ] & $\tilde{J}^2_f(\bm{x_0})$ [ $\mathbb{R}^{n\times \tfrac{m(m+1)}{2}}$ ] & $\tilde{\bm{x}}^{\otimes 2},\bm{a}^2$ [ $\mathbb{R}^{\tfrac{m(m+1)}{2}\times 1}$ ]\\ \hline
\vdots & \vdots & \vdots & \vdots & \vdots  \\ \hline
d & $J^d_f(\bm{x_0})$ [ $\mathbb{R}^{n\times m\times...\times m}$ ] & $\bm{x}^{\otimes d}$ [ $\mathbb{R}^{m\times m \times1}$ ] & $\tilde{J}^2_f(\bm{x_0})$ [ $\mathbb{R}^{n\times n_d}$ ] & $\tilde{\bm{x}}^{\otimes d},\bm{a}^d$ [ $\mathbb{R}^{n_d\times 1}$ ]\\ \hline
\end{tabular}
\end{center}
\caption{Ascending order of derivative with associated tensor representation, dimension of tensor, state representation, and dimension of state with associated dimension of term in brackets \label{tab:dimension_table}}
\end{table}

\begin{table} 
\begin{center}
\begin{tabular}{ | c | c | c | c |} 
\hline
\shortstack{Multinomial \\ state vector \\ term} & \shortstack{Equivalent state \\tensor term} & \shortstack{State \\composition} & Index mapping \\ \hline
$\tilde{\bm{x}}^{\otimes 2}(j)$ & $\bm{x}^{\otimes 2}(i_1,i_2)$ & $x_{i_1}x_{i_2}$ & \shortstack{$j = i_1 +\tfrac{i_2(i_2-1)}{2}$ \\ for $i_1=1:m$, for $i_2=i_1:m$} \\ \hline
$\tilde{\bm{x}}^{\otimes 3}(j)$ & $\bm{x}^{\otimes 3}(i_1,i_2,i_3)$ & $x_{i_1}x_{i_2}x_{i_3}$ & \shortstack{$j = i_1 +\tfrac{i_2(i_2-1)}{2} + \tfrac{(i_3+1)i_3(i_3-1)}{3!}$ \\ for $i_1=1:m$, for $i_2=i_1:m$,\\ for $i_3=i_2:m$} \\ \hline
% $\tilde{\bm{x}}^{\otimes 4}(j)$ & $\bm{x}^{\otimes 4}(i_1,i_2,i_3,i_4)$ & $x_{i_1}x_{i_2}x_{i_3}x_{i_4}$ & \shortstack{$j = i_1 +\tfrac{i_2(i_2-1)}{2} + \tfrac{(i_3+1)i_3(i_3-1)}{3!} + \tfrac{(i_4+2)(i_4+1)i_4(i_4-1)}{4!}$ \\ for $i_4=1:m$, for $i_3=1:i_4$, \\for $i_2=1:i_3$, for $i_1=1:i_2$} \\ \hline
\vdots & \vdots &\vdots &\vdots \\ \hline
$\tilde{\bm{x}}^{\otimes d}(j)$ & $\bm{x}^{\otimes d}(i_1,i_2,\cdots,i_d)$ & $x_{i_1}x_{i_2}\cdots x_{i_d}$ & \shortstack{$j = i_1 +\tfrac{i_2(i_2-1)}{2} + \cdots + \prod_{k=1}^{d} \frac{i_d+k-2}{k}$ \\ for $i_1=1:m$, for $i_{2}=i_1:m$, $\cdots$, \\for $i_{d}=i_{d-1}:m$} \\ \Xhline{2\arrayrulewidth}
% \end{tabular}
% \end{center}
% \caption{tensor to vector unfolding of multinomial state for ascending order terms \label{tab:tensor2vec_mapping}}
% \end{table}

% \begin{table} 
% \begin{center}
% \begin{tabular}{ | c | c | c |} 
% \hline
\shortstack{Multinomial \\ coefficient \\ vector  term} & & \shortstack{Corresponding \\ state composition} & Multinomial coefficient value \\ \hline
$\bm{a}^2(j)$ & & $x_{i_1}x_{i_2}$ & \shortstack{$= \tfrac{1}{2!} \binom{2}{1,1} =2$ if $ i_1 \neq i_2$ \\ $= \tfrac{1}{2!} \binom{2}{0,2} =2$ if $ i_1 = i_2$} \\ \hline
\vdots & \vdots & \vdots &\vdots \\ \hline
$\bm{a}^d(j)$ & & $x_{i_1}x_{i_2}\cdots x_{i_d}$ & \shortstack{$= \tfrac{1}{d!} \binom{d}{n_1,n_2,,\cdots,n_m}$ \\for $n_1=\mathcal{O}(x_1)\in x_{i_1}x_{i_2}\cdots x_{i_d},\cdots, \\n_m=\mathcal{O}(x_m)\in x_{i_1}x_{i_2}\cdots x_{i_d}$} \\ \Xhline{2\arrayrulewidth}
% \end{tabular}
% \end{center}
% \caption{multinomial coefficient vector values and indices for ascending order terms \label{tab:coeff_mapping}}
% \end{table}

% \begin{table}
% \begin{center}
% \begin{tabular}{ | c | c | c | c |} 
\hline
\shortstack{Derivative \\ matrix term} & \shortstack{Equivalent derivative \\tensor term} & \shortstack{Corresponding \\state composition} & Index mapping \\ \hline
$\tilde{J}^2_f(:,j)$ & $J^2_f(:,i_1,i_2)$ & $x_{i_1}x_{i_2}$ & \shortstack{$j = i_1 +\tfrac{i_2(i_2-1)}{2}$ \\ for $i_2=1:m$, for $i_1=1:i_2$} \\ \hline
\vdots & \vdots &\vdots &\vdots \\ \hline
$\tilde{J}^d_f(:,j)$ & $J^2_f(:,i_1,i_2,\cdots,i_d)$ & $x_{i_1}x_{i_2}\cdots x_{i_d}$ & \shortstack{$j = i_1 +\tfrac{i_2(i_2-1)}{2} + \cdots + \prod_{k=1}^{d} \frac{i_d+k-2}{k}$ \\ for $i_d=1:m$, for $i_{d-1}=1:i_d$, $\cdots$,\\ for $i_1=1:i_2$} \\ \hline
\end{tabular}
\end{center}
\caption{Top: tensor to vector unfolding of multinomial state for ascending order terms. Middle: multinomial coefficient vector values and indices for ascending order terms. Bottom: tensor to matrix unfolding of derivative term for ascending order terms \label{tab:mapping}}
\end{table}

% \arraycolsep=0pt\def\arraystretch{1.5}
\begin{table}
\begin{center}
\begin{tabular}{| c | c | c | c |} 
\hline
\shortstack{terms \rightarrow \\ degree \downarrow } & $t=1$ & $t=2$ & $t=3$ \\ \hline
$D=1$ & $\alpha_1^1=1$ & &\\ \hline
$D=2$ & $\alpha_1^2=(1+\tfrac{1}{\beta_j||\bm{c}_j||})\alpha^1_1+\tfrac{d\alpha^1_1}{dz|_0}$ & $\alpha^2_2=\tfrac{-\beta_j}{||\bm{c}_j||}\alpha^1_1$ &\\ \hline
$D=3$ & $\alpha_1^3=(1+\tfrac{2}{\beta_j||\bm{c}_j||})\alpha^2_1+\tfrac{d\alpha^2_1}{dz|_0}$ & $\alpha^3_2=\tfrac{-\beta_j}{||\bm{c}_j||}\alpha^2_1$ &\\ \hline
$D=4$ & $\alpha_1^4=(1+\tfrac{3}{\beta_j||\bm{c}_j||})\alpha^3_1+\tfrac{d\alpha^3_1}{dz|_0}$ & $\alpha^4_2=\tfrac{-\beta_j}{||\bm{c}_j||}\alpha^3_1$ & $\alpha^4_3=3(\tfrac{-\beta_j}{||\bm{c}_j||})^2\alpha^2_1$\\ \hline
\vdots & \vdots & \vdots & \vdots \\ \hline
$D$ & $\alpha_1^D=(1+\tfrac{D-1}{\beta_j||\bm{c}_j||})\alpha^{D-1}_1+\tfrac{d\alpha^{D-1}_1}{dz|_0}$ & $\alpha^D_2=\tfrac{-\beta_j}{||\bm{c}_j||}\alpha^{D-1}_1$ & $\alpha^D_3=3(\tfrac{-\beta_j}{||\bm{c}_j||})^2\alpha^{D-2}_1$\\ \Xhline{2\arrayrulewidth}
% \end{tabular}
% \end{center}
% \caption{Definition of subexpressions for $\alpha_t^D$ \label{tab:alpha_def}}
% \end{table}
% %
% % \arraycolsep=0pt\def\arraystretch{1.5}
% \begin{table}
% \begin{center}
% \begin{tabular}{| c | c | c | c |} 
% \hline
\shortstack{terms \rightarrow \\ degree \downarrow } & $t=1$ & $t=2$ & $t=3$ \\ \hline
$D=1$ & $s_1^1=\prod^1_{k=1}\frac{\beta_j c_{ji_k}}{||\bm{c_j}||}$ & & \\ \hline
$D=2$ & $s_1^2=\prod^2_{k=1}\frac{\beta_j c_{ji_k}}{||\bm{c_j}||} $ & $s_2^2=\prod^0_{l=1}(\sum^2_{k=l} \frac{\beta_j c_{ji_k}}{||\bm{c_j}||})$ &\\ \hline
$D=3$ & $s_1^3=\prod^3_{k=1}\frac{\beta_j c_{ji_k}}{||\bm{c_j}||} $ & $s_2^3=\prod^1_{l=1}(\sum^3_{k=l} \frac{\beta_j c_{ji_k}}{||\bm{c_j}||})$ &\\ \hline
$D=4$ & $s_1^4=\prod^4_{k=1}\frac{\beta_j c_{ji_k}}{||\bm{c_j}||} $ & $s_2^4=\prod^2_{l=1}(\sum^4_{k=l} \frac{\beta_j c_{ji_k}}{||\bm{c_j}||})$ & $s_3^4=\prod^0_{l=1}(\sum^4_{k=l} \frac{\beta_j c_{ji_k}}{||\bm{c_j}||})$\\ \hline
\vdots & \vdots & \vdots & \vdots \\ \hline
$D$ & $s_1^D=\prod^D_{k=1}\frac{\beta_j c_{ji_k}}{||\bm{c_j}||} $ & $s_2^{D-2}=\prod^{D-2}_{l=1}(\sum^D_{k=l} \frac{\beta_j c_{ji_k}}{||\bm{c_j}||})$ & $s_3^D=\prod^{D-4}_{l=1}(\sum^D_{k=l} \frac{\beta_j c_{ji_k}}{||\bm{c_j}||})$ \\ \hline
\end{tabular}
\end{center}
\caption{Top: definition of subexpressions for $\alpha_t^D$. Bottom: definition of subexpressions for $s_t^D$ \label{tab:alphas_def}}
\end{table}
%
\begin{figure}
\centering
    \includegraphics[width=\textwidth]{SLHN.png}
  \caption{A single hidden layer neural network configuration labeling input, intermediate state, output, and learned parameters \label{fig:slhn}}
\end{figure}
%
