# Supplementary material for: NN-Poly: Approximating common neural networks with Taylor polynomials to imbue dynamical system constraints
Source: Front Robot AI. 2022 Nov 8;9:968305. doi: 10.3389/frobt.2022.968305 (PMC9680843; doi:10.3389/frobt.2022.968305)
Supplement: Supplementary file 1 [file DataSheet1.zip › test.bib]

@Article{lipton,
	author = "Lipton, Zachary C",
	title = "The mythos of model interpretability.",
	volume = "16",
	number = "3",
	pages = "31-57",
	year = "2018",
	journal = "Queue"
}

@InProceedings{dutta,
  author = {Souradeep Dutta and Xin Chen and Sriram Sankaranarayanan},
  title = {Reachability analysis for neural feedback systems using regressive polynomial rule inference.},
  booktitle = {Proceedings of the 22nd ACM International Conference on Hybrid Systems: Computation and Control.},
  year = 2019,
  publisher = {IEEE}
}

@InProceedings{sriram,
  title={Verifying conformance of neural network models},
  author={Narasimhamurthy, Monal and Kushner, Taisa and Dutta, Souradeep and Sankaranarayanan, Sriram},
  booktitle={2019 IEEE/ACM International Conference on Computer-Aided Design (ICCAD)},
  pages={1--8},
  year={2019},
  organization={IEEE}
}

@article{ferrari,
  title={A constrained backpropagation (CPROP) approach to function approximation and approximate dynamic rogramming},
  author={Ferrari, Silvia and Rudd, Keith and Muro, GD},
  journal={Reinforcement Learning and Approximate Dynamic Programming for Feedback Control},
  pages={162--181},
  year={2013}
}

@article{stengel,
  title={Smooth function approximation using neural networks},
  author={Ferrari, Silvia and Stengel, Robert F},
  journal={IEEE Transactions on Neural Networks},
  volume={16},
  number={1},
  pages={24--38},
  year={2005},
  publisher={IEEE}
}

@article{rudy,
  title={Data-driven discovery of partial differential equations},
  author={Rudy, Samuel H and Brunton, Steven L and Proctor, Joshua L and Kutz, J Nathan},
  journal={Science advances},
  volume={3},
  number={4},
  pages={e1602614},
  year={2017},
  publisher={American Association for the Advancement of Science}
}

@article{lagaris,
  title={Artificial neural networks for solving ordinary and partial differential equations},
  author={Lagaris, Isaac E and Likas, Aristidis and Fotiadis, Dimitrios I},
  journal={IEEE transactions on neural networks},
  volume={9},
  number={5},
  pages={987--1000},
  year={1998},
  publisher={IEEE}
}

@article{ungar,
  title={A hybrid neural network-first principles approach to process modeling},
  author={Psichogios, Dimitris C and Ungar, Lyle H},
  journal={AIChE Journal},
  volume={38},
  number={10},
  pages={1499--1511},
  year={1992},
  publisher={Wiley Online Library}
}

@article{raissi,
  title={Physics-informed neural networks: A deep learning framework for solving forward and inverse problems involving nonlinear partial differential equations},
  author={Raissi, Maziar and Perdikaris, Paris and Karniadakis, George E},
  journal={Journal of Computational physics},
  volume={378},
  pages={686--707},
  year={2019},
  publisher={Elsevier}
}

@article{hornik,
  title={Multilayer feedforward networks are universal approximators},
  author={Hornik, Kurt and Stinchcombe, Maxwell and White, Halbert},
  journal={Neural networks},
  volume={2},
  number={5},
  pages={359--366},
  year={1989},
  publisher={Elsevier}
}

@article{pinkus,
  title={Approximation theory of the MLP model in neural networks},
  author={Pinkus, Allan},
  journal={Acta numerica},
  volume={8},
  pages={143--195},
  year={1999},
  publisher={Cambridge University Press}
}

@article{rolnick,
  title={The power of deeper networks for expressing natural functions},
  author={Rolnick, David and Tegmark, Max},
  journal={arXiv preprint arXiv:1705.05502},
  year={2017}
}

@article{granados,
  title={TAYLOR SERIES FOR MULTI-VARIABLE FUNCTIONS},
  year={2015},
  author={Granados, Andres }
}

@article{hildebrand, 
	author = "A.J. Hildebrand",
	title = "Multinomial Coefficients",
    year = {2009},
	URL = "https://faculty.math.illinois.edu/~hildebr/461/binomial.pdf",
}

@book{lasserre2015introduction,
place={Cambridge}, series={Cambridge Texts in Applied Mathematics}, title={An Introduction to Polynomial and Semi-Algebraic Optimization}, DOI={10.1017/CBO9781107447226}, publisher={Cambridge University Press}, author={Lasserre, Jean Bernard}, year={2015}, collection={Cambridge Texts in Applied Mathematics}}

@inproceedings{ahmadi,
  title={Learning dynamical systems with side information},
  author={Ahmadi, Amir Ali and El Khadir, Bachir},
  booktitle={Learning for Dynamics and Control},
  pages={718--727},
  year={2020},
  organization={PMLR}
}

@article{kaiser,
  title={Sparse identification of nonlinear dynamics for model predictive control in the low-data limit},
  author={Kaiser, Eurika and Kutz, J Nathan and Brunton, Steven L},
  journal={Proceedings of the Royal Society A},
  volume={474},
  number={2219},
  pages={20180335},
  year={2018},
  publisher={The Royal Society Publishing}
}

@incollection{searson,
  title={GPTIPS 2: an open-source software platform for symbolic data mining},
  author={Searson, Dominic P},
  booktitle={Handbook of genetic programming applications},
  pages={551--573},
  year={2015},
  publisher={Springer}
}

@Article{article,
	author = "Author1 LastName1 and Author2 LastName2 and Author3 LastName3",
	title = "Article Title",
	volume = "30",
	number = "30",
	pages = "10127-10134",
	year = "2013",
	doi = "10.3389/fnins.2013.12345",
	URL = "http://www.frontiersin.org/Journal/10.3389/fnins.2013.12345/abstract",
	journal = "Frontiers in Neuroscience"
}

@book{book,
  author    = {Author Name}, 
  title     = {The title of the work},
  publisher = {The name of the publisher},
  address   = {The city},
  year      = 1993,
}

@incollection{chapter,
  author       = {Bauthor Surname}, 
  title        = {The title of the work},
  editor       = {Editor Name},
  booktitle    = {The title of the book},
  publisher    = {The name of the publisher},
  address      = {The city},
  year         = 2002,
  pages        = {201-213},
}

@InProceedings{conference,
  author = {Cauthor Name and Dauthor Surname and Fauthor LastName},
  title = {The title of the work},
  booktitle = {The title of the conference proceedings},
  year = 1996,
  publisher = {The name of the publisher},
  editor = {Editor Name1 and Editor Name2},
  pages = {41-50},
}

@book{cho,
  author       = {Gauthor Name1}, 
  title        = {The title of the work},
  publisher = {Country code and patent number},
  address      = {Patent Country},
  year = 2013
}

@book{patent,
  author    = {Hauthor Surname1}, 
  title     = {The title of the work},
  publisher = {Patent number},
  address   = {Patent country},
  year      = 2010,
}

@article{corso2021survey,
  title={A survey of algorithms for black-box safety validation of cyber-physical systems},
  author={Corso, Anthony and Moss, Robert and Koren, Mark and Lee, Ritchie and Kochenderfer, Mykel},
  journal={Journal of Artificial Intelligence Research},
  volume={72},
  pages={377--428},
  year={2021}
}

@article{sidrane2022verifying,
  title={Verifying Inverse Model Neural Networks},
  author={Sidrane, Chelsea and Katz, Sydney and Corso, Anthony and Kochenderfer, Mykel J},
  journal={arXiv preprint arXiv:2202.02429},
  year={2022}
}

@article{wang2022respecting,
  title={Respecting causality is all you need for training physics-informed neural networks},
  author={Wang, Sifan and Sankaran, Shyam and Perdikaris, Paris},
  journal={arXiv preprint arXiv:2203.07404},
  year={2022}
}

@article{cranmer2020lagrangian,
  title={Lagrangian neural networks},
  author={Cranmer, Miles and Greydanus, Sam and Hoyer, Stephan and Battaglia, Peter and Spergel, David and Ho, Shirley},
  journal={arXiv preprint arXiv:2003.04630},
  year={2020}
}

@inproceedings{greydanus2019hamiltonian,
 author = {Greydanus, Samuel and Dzamba, Misko and Yosinski, Jason},
 booktitle = {Advances in Neural Information Processing Systems},
 editor = {H. Wallach and H. Larochelle and A. Beygelzimer and F. d\textquotesingle Alch\'{e}-Buc and E. Fox and R. Garnett},
 pages = {},
 publisher = {Curran Associates, Inc.},
 title = {Hamiltonian Neural Networks},
 url = {https://proceedings.neurips.cc/paper/2019/file/26cd8ecadce0d4efd6cc8a8725cbd1f8-Paper.pdf},
 volume = {32},
 year = {2019}
}


@inproceedings{djeumou2022neural,
  title={Neural Networks with Physics-Informed Architectures and Constraints for Dynamical Systems Modeling},
  author={Djeumou, Franck and Neary, Cyrus and Goubault, Eric and Putot, Sylvie and Topcu, Ufuk},
  booktitle={Learning for Dynamics and Control Conference},
  pages={263--277},
  year={2022},
  organization={PMLR}
}

@article{liu2022physics,
  title={Physics-guided deep Markov models for learning nonlinear dynamical systems with uncertainty},
  author={Liu, Wei and Lai, Zhilu and Bacsa, Kiran and Chatzi, Eleni},
  journal={Mechanical Systems and Signal Processing},
  volume={178},
  pages={109276},
  year={2022},
  publisher={Elsevier}
}

@inproceedings{ahmadi2011converse,
  title={Converse results on existence of sum of squares Lyapunov functions},
  author={Ahmadi, Amir Ali and Parrilo, Pablo A},
  booktitle={2011 50th IEEE conference on decision and control and European control conference},
  pages={6516--6521},
  year={2011},
  organization={IEEE}
}

@article{huang2019reachnn,
  title={Reachnn: Reachability analysis of neural-network controlled systems},
  author={Huang, Chao and Fan, Jiameng and Li, Wenchao and Chen, Xin and Zhu, Qi},
  journal={ACM Transactions on Embedded Computing Systems (TECS)},
  volume={18},
  number={5s},
  pages={1--22},
  year={2019},
  publisher={ACM New York, NY, USA}
}

% please use misc for datasets
@misc{dataset, 
	author = "Author1 LastName1 and Author2 LastName2 and Author3 LastName3",
	title = "Data Title",
	year = "2011",
	doi = "10.000/55555",
	URL = "http://www.frontiersin.org/",
}
